# Supplementary material for: Rectus Femoris Cross-Sectional Area and Phase Angle asPredictors of 12-Month Mortality in Idiopathic Pulmonary Fibrosis Patients
Source: Nutrients. 2023 Oct 22;15(20):4473. doi: 10.3390/nu15204473 (PMC10609753; doi:10.3390/nu15204473)
Supplement: Supplementary file 1 [file nutrients-15-04473-s001.zip]

Archive with 1 entries (1 files):
- nutrients-2643701-supplementary.pdf
